# Supplementary material for: Greatwall depletion from Xenopus oocytes reveals a key role of the cyclin B/CDK1-PP2A-B55 balance in the coordination of meiotic events
Source: Nat Commun. 2026 May 13;17:6361. doi: 10.1038/s41467-026-73011-5 (PMC13376403; doi:10.1038/s41467-026-73011-5)
Supplement: Supplementary file 4 — Source data [file 41467_2026_73011_MOESM4_ESM.xlsx]

## Sheet: Figure 1B
				Not Injected	Trim21 Ab-Control	Trim21 Ab-GwlOLD
				0	0	0
				0	9.63855	6.89655
				32.1429	27.7108	26.4368
				78.5714	50.6024	57.4713
				85.7143	77.1084	80.4598
				89.2857	89.1566	97.7011
				92.8571	92.7711	97.7011
				92.8571	96.3855	98.8506
				92.8571	96.3855	100
				92.8571	96.3855	100
				92.8571	96.3855	100
				92.8571	96.3855	100
				92.8571	96.3855	100
				92.8571	96.3855	100
				92.8571	96.3855	100
				92.8571	96.3855	100
				92.8571	96.3855	100
				92.8571	96.3855	100
				92.8571	96.3855	100
				92.8571	96.3855	100
				92.8571	96.3855	100
				92.8571	96.3855	100
				92.8571	96.3855	100
				92.8571	96.3855	100
				92.8571	96.3855	100
				92.8571	96.3855	100
				92.8571	96.3855	100
				92.8571	96.3855	100
				92.8571	96.3855	100

## Sheet: Figure 1D
		Not Injected	Trim+Ab-Gwl	Trim+Ab-Gwl mRNA-Wee1	Trim21+Ab-Gwl mRNA-Myt1
		0	0	0	0
		0	0	0	0
		0	0	0	0
		0	0	0	0
		0	0	0	0
		0	0	0	0
		0	0	0	0
		0	21.6216	0	0
		2.85714	27.027	0	0
		2.85714	40.5405	0	0
		14.2857	59.4595	0	0
		28.5714	72.973	0	0
		28.5714	83.7838	0	0
		40	94.5946	0	0
		51.4286	94.5946	0	0
		54.2857	94.5946	0	0
		54.2857	97.2973	0	0
		54.2857	97.2973	0	16
		54.2857	97.2973	0	16
		54.2857	97.2973	0	16
		54.2857	97.2973	0	16
		54.2857	97.2973	0	16
		100	100	0	96
		100	100	0	96
		100	100	0	96
		100	100	0	96
		100	100	0	96
		100	100	0	96
		100	100	0	96

## Sheet: Figure 4B
									Ctl1 GVBD	Ctl2 GVBD	Ctl3 GVBD	Ctl4 GVBD	Ctl5 GVBD	Ctl1 GVBD+ 4H	Ctl2 GVBD+ 4H	Ctl3 GVBD+ 4H	Ctl4 GVBD+ 4H	Ctl5 GVBD+ 4H	Delta Gwl 1	Delta Gwl 2	Delta Gwl 3	Delta Gwl 4	Delta Gwl 5	Delta Gwl+4H 1	Delta Gwl+4H 2	Delta Gwl+4H 3	Delta Gwl+4H 4	Delta Gwl+4H 5
	PKEAFDQPHAsSPTPPRDLDS	Q6PF61	map2k6.L	map2k6		mitogen-activated protein kinase kinase	S	S26	4120	9810	8970	7010	10100	2720	13900	10500	4700	2070	257	0	208	0	0	174	239	251	255	284	12.8955	3.14372	12.3492	7.89804	-9.75181	-4.45115	0.0111594	0.000821931	Significant	Significant	Dephosphorylated in Gwl, Phosphorylated in Ctrl (GVBD)	Dephosphorylated in Gwl, Phosphorylated in Ctrl (MII)
	***MAAAGAAsNPGGGPEMVR	P26696	mapk1	mapk1		Mitogen-activated protein kinase 1	S	S8	2310	1860	814	1830	648	1640	638	1140	142	1350	115	1030	0	0	0	159	0	0	0	0	10.3775	3.37356	9.54316	1.46439	-7.0039	-8.07877	0.0344536	0.0177501	Significant	Significant	Dephosphorylated in Gwl, Phosphorylated in Ctrl (GVBD)	Dephosphorylated in Gwl, Phosphorylated in Ctrl (MII)
	DPDHDHTGFLtEYVATRCYRA	Q6DFK6	mapk1.L	mapk1		Mitogen-activated protein kinase	T	T188	69000	97200	101000	6830	30600	35400	139000	30900	14800	10000	1070	1440	871	1200	2440	2020	1520	1280	2020	570	15.3812	10.3618	14.8506	10.4026	-5.01943	-4.44799	0.0013453	0.000920986	Significant	Significant	Dephosphorylated in Gwl, Phosphorylated in Ctrl (GVBD)	Dephosphorylated in Gwl, Phosphorylated in Ctrl (MII)
	PNPEGTAVNGtPTAETNLEAL	Q05116	map2k1	map2k1		Dual specificity mitogen-activated protein kinase kinase 1- MEK-1	T	T23	52000	18700	7500	16400	17200	96800	43300	38900	26700	8100	0	0	0	0	0	0	0	0	0	0	14.1603	0	14.9802	0	-14.1603	-14.9802	5.81107e-06	1.36958e-05	Significant	Significant	Dephosphorylated in Gwl, Phosphorylated in Ctrl (GVBD)	Dephosphorylated in Gwl, Phosphorylated in Ctrl (MII)
	HTGFLTEYVAtRCYRAPEIML	Q6DFK6	mapk1.L	mapk1		Mitogen-activated protein kinase	T	T193	74800	8670	38500	32000	42700	127000	148000	60600	33100	31800	5910	27000	4580	2840	6920	6220	8090	33300	14400	6140	14.9706	12.7281	15.9976	13.4013	-2.24257	-2.59634	0.0172256	0.00424374	Significant	Significant	Dephosphorylated in Gwl, Phosphorylated in Ctrl (GVBD)	Dephosphorylated in Gwl, Phosphorylated in Ctrl (MII)
	DHDHTGFLTEyVATRCYRAPE	Q6DFK6	mapk1.L	mapk1		Mitogen-activated protein kinase	Y	Y190	141000	263000	138000	39300	73900	165000	298000	92100	47800	41600	7240	29700	5470	4020	9320	8420	10700	36100	17300	1810	16.724	13.0515	16.5794	13.2932	-3.67251	-3.28619	0.00065311	0.00709494	Significant	Significant	Dephosphorylated in Gwl, Phosphorylated in Ctrl (GVBD)	Dephosphorylated in Gwl, Phosphorylated in Ctrl (MII)

## Sheet: Figure 4D
	Mos
	Mapk
	HA-Trim
	ERP1
			Erp1 experiment N°1
	ERP1
			Erp1 experiment N°2
														1	1	1
														1.5587	0.938113	1.09201
														1.40677	0.553573	1.28066
														1.42094	2.6593	1.28027
	ERP1													9.42535	8.22218	13.3564
														0.842064	2.31708	0.883824
														0.62438	1.90384	0.233973
														1.42662	1.66073	0.91833
														1.07756	4.29716	1.73293
														2.28206	7.5374	3.16033
														1.27467	6.17144	1.95465
														1.07259	4.39367	1.5219
														0.704809	4.71569	1.76931
			Erp1 experiment N°1											0.813866	7.55164	1.84914
														4.3733	10.7955	8.09125
														Exp.N°1	ExpN°2	Exp N°3

## Sheet: Figure 4E
	Gwl
	HA-Trim
	Mos
	P-Y15
	Plx-1
	GFP

## Sheet: Figure 4F
			Gwl
		Mos
		P-T210 Plx
			Plx
		P-Y15
		Cyclin B2

## Sheet: Figure 5A
														2023-02-22

## Sheet: Figure 5B
	On Max			P33 CPM
	scintillant			13.49
	Peptide Only			6.32036
	Trim21		VG	9.11515
			GVBD	100
			GVBD Late	94.1339
	Trim21Abs-Gwl_OLD		VG	9.34229
			GVBD	8.14734
			GVBD Late	6.9524
	Trim21Abs-Gwl_OLD	Mos_Prot.	VG	56.8043
			GVBD	90.8453
			GVBD Late	87.8234

## Sheet: Figure 5C
														1		341.456
												Experiment N°1		2		803.669
														3		6065.49
														4		8629.15
														5		11132.7
														6		1410.33
														7		1222.91
														8		1847.98
														9		1954.57
														10		1645.74
														11		1023.38
														12		1434.45
														13		4075.71
														14		4380.18
														15		6423.42
	Trim HA
													1	1326.48		experiment N°2
													2	2647.98
	mos												3	17575.5
													4	24949.7
													5	28074.7
													6	1340.26
													7	2512.15
													8	3713.76
													9	3456.52
													10	2889.76
													11	1635.67
													12	2064.08
													13	11067.2
													14	19404.9
													15	22407.1
	mos																experiment N°3
													1	11318.3
													2	11587
													3	39662.9
													4	40673
													5	52323.9
													6	4684.64
													7	6213.59
													8	14305
													9	18790.1
													10	26197.1
													11	15487
													12	20259.2
													13	39369.4
													14	56800.4
													15	62305.2

## Sheet: Figure 5D
																		643.891
																Experiment N°1		1318.2
																		1315.35
																		2547.09
																		5284.7
																		1565.68
																		2295.12
																		2208.95
																		2526.85
																		7197.79
																		3555.17
																		1646.2
																		1632.49
																		2220.95
																		11243.9
															Experiment N°2
																	3072.63
																	2340.63
																	2354.51
																	2908.44
																	32609.5
																	2549.37
																	1925.47
																	3385.73
																	6941.07
																	23760.7
																	3042.54
																	2758.07
																	3033.25
																	6035.88
																	24498.5
															Experiment N°3
															764.598
															703.841
															1633.69
															907.669
															2774.73
															553.669
															589.447
															1306.78
															2076.59
															1936.39
															572.79
															721.991
															1493.3
															2436.49
															4207.63

[truncated: 9 more sheets: Figure 5E, Figure 6B, Figure 6C, Figure 6D, Figure 7A, Figure 7B, Figure 7C, Figure 7D, Figure]
